# Supplementary material for: Exploration of the Different Dimensions of Wurtzite ZnO Structure Nanomaterials as Gas Sensors at Room Temperature
Source: Nanomaterials (Basel). 2023 Oct 23;13(20):2810. doi: 10.3390/nano13202810 (PMC10609452; doi:10.3390/nano13202810)
Supplement: Supplementary file 1 [file nanomaterials-13-02810-s001.zip]

Archive with 1 entries (1 files):
- nanomaterials-2633137-supplementary.pdf
